# Supplementary material for: Microglia-Based Gene Expression Signature Highly Associated with Prognosis in Low-Grade Glioma
Source: Cancers (Basel). 2022 Sep 30;14(19):4802. doi: 10.3390/cancers14194802 (PMC9564275; doi:10.3390/cancers14194802)
Supplement: Supplementary file 1 [file cancers-14-04802-s001.zip › Supplementary tables.xlsx]

## Sheet: Suppl Table S1
Supplementary Table S1. Immune cell infiltration in glioma (Rembrandt)
Immune celltype	P-value	HR
Naïve B cell	1.28e-12	0.457204
Memory B cell	0.882	0.988173
CD8+ T cell	1.36e-05	0.572502
CD4+ T cell	0.0534	0.90086
NK cell	0.716	1.10057
Monocyte	5.18e-16	1.67737

## Sheet: Suppl Table S2
Supplementary Table S2. Immune cell infiltration in glioma (CGGA)
Immune celltype	P-value	HR
Naïve B cell	1.85e-16	0.909463
Memory B cell	0.0161	0.939929
CD8+ T cell	4.22e-13	0.905122
CD4+ T cell	0.00343	0.97144
NK cell	0.000309	0.931963
Monocyte	2.6e-10	1.03327

## Sheet: Suppl Table S3
Supplementary Table S3. Immune cell infiltration in GBM (Rembrandt)
Immune celltype	P-value	HR
Naïve B cell	0.00300542	0.863426
Memory B cell	0.0477217	0.897096
CD8+ T cell	0.200094	0.885433
CD4+ T cell	0.742611	1.00102
NK cell	0.868732	0.938829
Monocyte	0.374664	1.06177

## Sheet: Suppl Table S4
Supplementary Table S4. Immune cell infiltration in GBM (CGGA)
Immune celltype	P-value	HR
Naïve B cell	0.0711205	0.863426
Memory B cell	0.027744	0.897096
CD8+ T cell	0.000319371	0.885433
CD4+ T cell	0.841736	1.00102
NK cell	0.0144779	0.938829
Monocyte	0.116072	1.06177
